# Supplementary material for: Timing of Resource Addition Affects the Migration Behavior of Wood Decomposer Fungal Mycelia
Source: J Fungi (Basel). 2021 Aug 12;7(8):654. doi: 10.3390/jof7080654 (PMC8402142; doi:10.3390/jof7080654)
Supplement: Supplementary file 1 [file jof-07-00654-s001.zip]

Archive with 1 entries (1 files):
- jof-1320447-supplementary.pdf
